# Supplementary material for: Patient feedback to improve quality of patient-centred care in public hospitals: a systematic review of the evidence
Source: BMC Health Serv Res. 2020 Jun 11;20:530. doi: 10.1186/s12913-020-05383-3 (PMC7291559; doi:10.1186/s12913-020-05383-3)
Supplement: Supplementary file 1 — Additional file 1. Risk of bias assessment. [file 12913_2020_5383_MOESM1_ESM.xlsx]

## Sheet: MMAT checklist
		SCREENING QUESTIONS		1. QUALITATIVE STUDIES					2. RANDOMIZED CONTROLLED TRIALS					3. NON-RANDOMIZED STUDIES					4. QUANTITATIVE DESCRIPTIVE STUDIES					5. MIXED METHODS STUDIES					Overall
First author	Year	S1. Are there clear research questions?	S2. Do the collected data allow to address the research questions?	1.1. Is the qualitative approach appropriate to answer the research question?	1.2. Are the qualitative data collection methods adequate to address the research question?	1.3. Are the findings adequately derived from the data?	1.4. Is the interpretation of results sufficiently substantiated by data?	1.5. Is there coherence between qualitative data sources, collection, analysis and interpretation?	2.1. Is randomization appropriately performed?	2.2. Are the groups comparable at baseline?	2.3. Are there complete outcome data?	2.4. Are outcome assessors blinded to the intervention provided?	2.5 Did the participants adhere to the assigned intervention?	3.1. Are the participants representative of the target population?	3.2. Are measurements appropriate regarding both the outcome and intervention (or exposure)?	3.3. Are there complete outcome data?	3.4. Are the confounders accounted for in the design and analysis?	3.5. During the study period, is the intervention administered (or exposure occurred) as intended?	4.1. Is the sampling strategy relevant to address the research question?	4.2. Is the sample representative of the target population?	4.3. Are the measurements appropriate?	4.4. Is the risk of nonresponse bias low?	4.5. Is the statistical analysis appropriate to answer the research question?	5.1. Is there an adequate rationale for using a mixed methods design to address the research question?	5.2. Are the different components of the study effectively integrated to answer the research question?	5.3. Are the outputs of the integration of qualitative and quantitative components adequately interpreted?	5.4. Are divergences and inconsistencies between quantitative and qualitative results adequately addressed?	5.5. Do the different components of the study adhere to the quality criteria of each tradition of the methods involved?
Harnett	2010	Yes	Yes																Can't tell	Yes	Yes	Yes	Yes						Medium
Madden	2010	Yes	Yes																Yes	No	Can't tell	Yes	Yes						Low
Richard	2010	Yes	Yes																Yes	Can't tell	Yes	No	Can't tell						Low
Reeves	2013	Yes	Yes						Yes	Yes	Yes	No	Yes																Medium
Ancarani	2009	Yes	Yes																Yes	Yes	Yes	Can't tell	Yes						Medium
Aboumatar	2015	Yes	Yes	Yes	Can't tell	Yes	Can't tell	Yes											Yes	Can't tell	Yes	Can't tell	Yes	Yes	Yes	Can't tell	Can't tell	Yes	Low
Abuhejleh	2016	Yes	Can't tell	Yes	No	Can't tell	No	No																					Low
Blackwell	2017	Yes	Yes	Yes	Yes	Yes	Yes	Yes																					High
Buurman	2016	Yes	Yes	Yes	Yes	Can't tell	Can't tell	Yes																					Low
Davies	2011	Yes	Yes	Yes	Can't tell	Yes	Yes	Yes																					Medium
Hsieh	2010	Yes	Can't tell	Can't tell	Yes	Can't tell	Yes	Yes																					Low
Hsieh	2011	Yes	Yes	Yes	Yes	Can't tell	Can't tell	Yes																					Low
Kleefstra	2016	Yes	Yes	Yes	No	Can't tell	No	Can't tell																					Low
Latta	2010	No	Can't tell																										Cannot be assessed
McDowell	2013	No	Can't tell																										Cannot be assessed
Long	2008	Yes	Yes	Yes	Can't tell	Yes	Yes	Yes																					Medium
Piper	2012	Yes	Yes	Yes	Can't tell	Can't tell	Yes	Yes																					Low
Reeves	2008	Yes	Yes	Yes	Can't tell	Yes	Yes	Can't tell																					Low
Schneider	2010	Yes	Yes	Can't tell	Can't tell	Yes	Yes	Can't tell																					Low
Tsianakas	2012	Yes	Yes	Yes	Yes	Yes	Yes	Yes																					High
